# Supplementary material for: New records of fish parasitic isopods of the gill-attaching genus Mothocya Costa, in Hope, 1851 from the Virgin Islands, Caribbean, with description of a new species
Source: Zookeys. 2014 Sep 10;(439):109–25. doi: 10.3897/zookeys.439.8093 (PMC4195937; doi:10.3897/zookeys.439.8093)
Supplement: XML Treatment for Mothocya [file zookeys.439.8093-treatment1.xml]

<!DOCTYPE tp:taxon-treatment
  PUBLIC "-//TaxonX//DTD Taxonomic Treatment Publishing DTD v0 20100105//EN" "tax-treatment-NSO.dtd">
<tp:taxon-treatment xmlns:tp="http://www.plazi.org/taxpub"><tp:treatment-meta><kwd-group><label>Taxon classification</label><kwd><named-content content-type="kingdom">Animalia</named-content></kwd><kwd><named-content content-type="order">Isopoda</named-content></kwd><kwd><named-content content-type="family">Cymothoidae</named-content></kwd></kwd-group><mixed-citation publication-type="journal"><person-group><name><surname>Hadfield</surname><given-names>Kerry A.</given-names></name><name><surname>Sikkel</surname><given-names>Paul C.</given-names></name><name><surname>Smit</surname><given-names>Nico J.</given-names></name></person-group><article-title>New records of fish parasitic isopods of the gill-attaching genus <italic>Mothocya</italic> Costa, in Hope, 1851 from the Virgin Islands, Caribbean, with description of a new species</article-title><source>Zookeys</source><day>10</day><month>9</month><year>2014</year><volume>2014</volume><issue>439</issue><fpage>109</fpage><lpage>125</lpage><pub-id pub-id-type="doi">10.3897/zookeys.439.8093</pub-id></mixed-citation></tp:treatment-meta><tp:nomenclature><label>Genus</label><tp:taxon-name>
                            <tp:taxon-name-part taxon-name-part-type="genus">Mothocya</tp:taxon-name-part>
                        </tp:taxon-name><tp:taxon-authority>Costa, in Hope, 1851</tp:taxon-authority><tp:nomenclature-citation-list><tp:nomenclature-citation><tp:taxon-name>Mothocya</tp:taxon-name><comment> Costa, in Hope, 1851: 48. – <xref ref-type="bibr" rid="B26">Trilles 1968</xref>: 168. – <xref ref-type="bibr" rid="B19">Monod 1971</xref>: 174. – <xref ref-type="bibr" rid="B2">Bruce 1986</xref>: 1092–1095. – <xref ref-type="bibr" rid="B27">Trilles 1994</xref>: 197.</comment></tp:nomenclature-citation><tp:nomenclature-citation><tp:taxon-name>Irona</tp:taxon-name><comment> Schioedte &amp; Meinert, 1884: 381. – <xref ref-type="bibr" rid="B25">Stebbing 1905</xref>: 27. – <xref ref-type="bibr" rid="B20">Richardson 1905</xref>: 265. – <xref ref-type="bibr" rid="B14">Hale 1926</xref>: 218. – <xref ref-type="bibr" rid="B19">Monod 1971</xref>: 174. – <xref ref-type="bibr" rid="B17">Kussakin 1979</xref>: 307. – <xref ref-type="bibr" rid="B27">Trilles 1994</xref>: 166.</comment></tp:nomenclature-citation></tp:nomenclature-citation-list></tp:nomenclature><tp:treatment-sec sec-type="description"><title>Diagnosis.</title><p>Body not vaulted, widest at pereonite 5, usually twisted to one side. Cephalon with rostrum folded back, anterior margin rounded. Antennae widely separated, antennula longer and more stout than antenna. Eyes distinct. Maxilliped article 3 with 3–5 recurved robust setae; without oostegite lobe. Maxilla mesial lobe partly fused to lateral lobe. Maxillula simple. Pereonite 1 anterolateral angles slightly extended around cephalon. Pleon subequal to pereon. Pleonite 1 partly concealed by pereonite 7. Coxae 5–7 dorsally visible, projecting posteriorly past respective somite; large, and rounded, reniform. Brood pouch formed from coxae 2–4 and 6. Pereopods without carina, never enlarged or with protrusions. Pleopods simple, without setae. Pleopods 3–5 with lamellar proximomedial lobe, frequently with peduncle lobe. Uropod peduncle without retinaculae, exopod longer than endopod.</p></tp:treatment-sec><tp:treatment-sec sec-type="Type species"><title>Type species.</title><p><italic><tp:taxon-name>Mothocya epimerica</tp:taxon-name></italic> Costa, in Hope, 1851; by subsequent designation (<xref ref-type="bibr" rid="B2">Bruce 1986</xref>). Costa, in Hope (1851) described three species, <italic><tp:taxon-name>Mothocya contracta</tp:taxon-name></italic> Costa, in Hope, 1851, <italic><tp:taxon-name>Mothocya detecta</tp:taxon-name></italic> Costa, in Hope, 1851 and <italic><tp:taxon-name>Mothocya epimerica</tp:taxon-name></italic> of which only <italic><tp:taxon-name>Mothocya epimerica</tp:taxon-name></italic> is recognised as a valid species.</p></tp:treatment-sec><tp:treatment-sec sec-type="Remarks"><title>Remarks.</title><p>Female <italic><tp:taxon-name>Mothocya</tp:taxon-name></italic> are often twisted to one side due to the confines of the gill chamber. <italic><tp:taxon-name>Mothocya</tp:taxon-name></italic> can be identified by the asymmetrical body shape, antennula longer than the antenna, a maxilliped with an oostegite lobe and the brood pouch from coxae 2–4 and 6. Males are smaller and not twisted, with appendix masculina on pleopod 2.</p><!--PageBreak--><p>A detailed diagnosis of <italic><tp:taxon-name>Mothocya</tp:taxon-name></italic> was given by <xref ref-type="bibr" rid="B2">Bruce (1986)</xref>, including female and male characters as well as additional characters for the genus. The current diagnosis is a shortened and updated version with more information on the main defining characters such as the body, pleopod and uropod morphology. These important characteristics are very useful in species identifications, as is the host species with some <italic><tp:taxon-name>Mothocya</tp:taxon-name></italic> species being host species or host genus specific.</p><p><xref ref-type="bibr" rid="B2">Bruce (1986)</xref> synonymised <italic><tp:taxon-name>Irona</tp:taxon-name></italic> with <italic><tp:taxon-name>Mothocya</tp:taxon-name></italic>, with many of the <italic><tp:taxon-name>Irona</tp:taxon-name></italic> species actually being junior synonyms for <italic><tp:taxon-name>Mothocya</tp:taxon-name></italic> species. The validity of the genus <italic><tp:taxon-name>Irona</tp:taxon-name></italic> was considered uncertain for many years (<xref ref-type="bibr" rid="B18">Monod 1923</xref>, <xref ref-type="bibr" rid="B19">1971</xref>, <xref ref-type="bibr" rid="B26">Trilles 1968</xref>) after <xref ref-type="bibr" rid="B22">Schioedte and Meinert (1884)</xref> described it as well as redescribing <italic><tp:taxon-name>Mothocya</tp:taxon-name></italic> in the same paper. <xref ref-type="bibr" rid="B2">Bruce (1986)</xref> described 18 new species of <italic><tp:taxon-name>Mothocya</tp:taxon-name></italic> in his review, nine of which had synonymies from earlier misidentifications. Many species appear very similar in general appearance, with the antennulae, antennae, mouthparts and pereopods uniform across species and thus not very informative at species level (<xref ref-type="bibr" rid="B2">Bruce 1986</xref>).</p><p>When looking at individual characters, <italic><tp:taxon-name>Mothocya</tp:taxon-name></italic> can be distinguished from other gill-inhabiting genera. <italic><tp:taxon-name>Elthusa</tp:taxon-name></italic> Schioedte &amp; Meinert, 1884 is similar to <italic><tp:taxon-name>Mothocya</tp:taxon-name></italic> and can be distinguished by the antennula being shorter than the antenna (longer in <italic><tp:taxon-name>Mothocya</tp:taxon-name></italic>), maxilliped article 3 is slender with setae (robust and without setae in <italic><tp:taxon-name>Mothocya</tp:taxon-name></italic>), and the pereopod dactyli are relatively short whereas they are long and robust in <italic><tp:taxon-name>Mothocya</tp:taxon-name></italic> (<xref ref-type="bibr" rid="B3">Bruce 1990</xref>). <italic><tp:taxon-name>Ichthyoxenus</tp:taxon-name></italic> Herklots, 1870, differs from <italic><tp:taxon-name>Mothocya</tp:taxon-name></italic> with the antennula being shorter than the antenna, having a strongly ovate and vaulted body, as well as a narrow pleon and short and rounded coxae.</p><p><italic><tp:taxon-name>Mothocya</tp:taxon-name></italic> occurs in all oceans and is predominantly tropical and subtropical in its distribution. Currently 29 species names are valid (<italic><tp:taxon-name>Mothocya contracta</tp:taxon-name></italic> Costa, in Hope, 1851 designated as <italic>nomen dubium</italic>), with four species described since <xref ref-type="bibr" rid="B2">Bruce’s (1986)</xref> monograph.</p></tp:treatment-sec><ref-list><ref id="B26"><mixed-citation xmlns:xlink="http://www.w3.org/1999/xlink" xlink:type="simple"><person-group><name name-style="western"><surname>Trilles</surname><given-names>J-P</given-names></name></person-group> (<year>1968</year>) <source>Recherches sur les Isopodes. Cymothoidae de cotes Francaises. I. Systematique et faunistique. II. Bionomie et parasitisme</source>. <comment>Thèse de Doctorat es-sciences</comment>, <publisher-name>Académie de Montpellier, Université des sciences et techniques du Languedoc</publisher-name>, CNRS, AO 2305, <fpage>1</fpage>–<lpage>181</lpage>.</mixed-citation></ref><ref id="B19"><mixed-citation xmlns:xlink="http://www.w3.org/1999/xlink" xlink:type="simple"><person-group><name name-style="western"><surname>Monod</surname><given-names>T</given-names></name></person-group> (<year>1971</year>) <article-title>Sur quelques Crustacés de Tuléar</article-title>. <source>Tethys</source><supplement>Supplément 1</supplement>, <fpage>165</fpage>–<lpage>192</lpage>.</mixed-citation></ref><ref id="B2"><mixed-citation xmlns:xlink="http://www.w3.org/1999/xlink" xlink:type="simple"><person-group><name name-style="western"><surname>Bruce</surname><given-names>NL</given-names></name></person-group> (<year>1986</year>) <article-title>Revision of the isopod crustacean genus <italic>Mothocya</italic> Costa, in Hope, 1851 (Cymothoidae: Flabellifera), parasitic on marine fishes.</article-title><source>Journal of Natural History</source><volume>20</volume>(<issue>5</issue>): <fpage>1089</fpage>–<lpage>1192</lpage>. doi: <ext-link ext-link-type="doi" xlink:href="10.1080/00222938600770781" xlink:type="simple">10.1080/00222938600770781</ext-link></mixed-citation></ref><ref id="B27"><mixed-citation xmlns:xlink="http://www.w3.org/1999/xlink" xlink:type="simple"><person-group><name name-style="western"><surname>Trilles</surname><given-names>J-P</given-names></name></person-group> (<year>1994</year>) <article-title>Les Cymothoidae (Crustacea, Isopoda) du Monde. Podrome pour une faune</article-title>. <source>Studia Marina</source><volume>21/22</volume>: <fpage>1</fpage>–<lpage>288</lpage>. [for 1991]</mixed-citation></ref><ref id="B25"><mixed-citation xmlns:xlink="http://www.w3.org/1999/xlink" xlink:type="simple"><person-group><name name-style="western"><surname>Stebbing</surname><given-names>TR</given-names></name></person-group> (<year>1905</year>) <article-title>Report on the Isopoda collected by Professor Herdman, at Ceylon, in 1902</article-title>. <source>Report to the Government of Ceylon on the Pearl Oyster Fisheries of the Gulf of Manaar, 1905</source>, Supplementary Report <volume>4</volume>(<issue>23</issue>): <fpage>1</fpage>–<lpage>64</lpage>.</mixed-citation></ref><ref id="B20"><mixed-citation xmlns:xlink="http://www.w3.org/1999/xlink" xlink:type="simple"><person-group><name name-style="western"><surname>Richardson</surname><given-names>H</given-names></name></person-group> (<year>1905</year>) <article-title>A monograph on the isopods of North America.</article-title><source>Bulletin of the United States National Museum</source><volume>54</volume>: <fpage>1</fpage>–<lpage>727</lpage>.</mixed-citation></ref><ref id="B14"><mixed-citation xmlns:xlink="http://www.w3.org/1999/xlink" xlink:type="simple"><person-group><name name-style="western"><surname>Hale</surname><given-names>HM</given-names></name></person-group> (<year>1926</year>) <article-title>Review of Australian isopods of the cymothoid group. Part II.</article-title><source>Transactions of the Royal Society of South Australia</source><volume>50</volume>: <fpage>201</fpage>–<lpage>234</lpage>.</mixed-citation></ref><ref id="B17"><mixed-citation xmlns:xlink="http://www.w3.org/1999/xlink" xlink:type="simple"><person-group><name name-style="western"><surname>Kussakin</surname><given-names>OG</given-names></name></person-group> (<year>1979</year>) <source>Marine and brackishwater likefooted Crustacea (Isopoda) from the cold and temperate waters of the Northern Hemisphere. Suborder Flabellifera. Opredeliteli po Faune SSSR, Izdavaemye Zoologicheskim Institutom Akademii Nauk SSSR.</source><publisher-name>Izdatel'stvo Nauka</publisher-name>, <publisher-loc>Leningrad</publisher-loc>, <volume>1</volume>, <size units="page">472 pp</size>.</mixed-citation></ref><ref id="B18"><mixed-citation xmlns:xlink="http://www.w3.org/1999/xlink" xlink:type="simple"><person-group><name name-style="western"><surname>Monod</surname><given-names>T</given-names></name></person-group> (<year>1923</year>) <article-title>Notes carcinologiques (parasites et commensaux).</article-title><source>Bulletin de l’Institut Oceanographique de Monaco</source><volume>427</volume>: <fpage>19</fpage>–<lpage>22</lpage>.</mixed-citation></ref><ref id="B22"><mixed-citation xmlns:xlink="http://www.w3.org/1999/xlink" xlink:type="simple"><person-group><name name-style="western"><surname>Schioedte</surname><given-names>JC</given-names></name><name name-style="western"><surname>Meinert</surname><given-names>F</given-names></name></person-group> (<year>1884</year>) <article-title>Symbolæ ad monographium cymothoarum crustaceorum isopodum familiæ. IV. Cymothoidæ Trib. II. Cymothoinæ. Trib. III: Lironecinæ.</article-title><source>Naturhistorisk Tidsskrift, Kjøbenhavn</source><volume>14</volume>: <fpage>221</fpage>–<lpage>454</lpage>.</mixed-citation></ref><ref id="B3"><mixed-citation xmlns:xlink="http://www.w3.org/1999/xlink" xlink:type="simple"><person-group><name name-style="western"><surname>Bruce</surname><given-names>NL</given-names></name></person-group> (<year>1990</year>) <article-title>The genera <italic>Catoessa</italic>, <italic>Elthusa</italic>, <italic>Ichthyoxenus</italic>, <italic>Idusa</italic>, <italic>Livoneca</italic> and <italic>Norileca</italic> n. gen. (Isopoda, Cymothoidae), crustacean parasites of marine fishes, with descriptions of eastern Australian species.</article-title><source>Records of the Australian Museum</source><volume>42</volume>(<issue>3</issue>): <fpage>247</fpage>–<lpage>300</lpage>. doi: <ext-link ext-link-type="doi" xlink:href="10.3853/j.0067-1975.42.1990.118" xlink:type="simple">10.3853/j.0067-1975.42.1990.118</ext-link></mixed-citation></ref></ref-list></tp:taxon-treatment>
